# Supplementary material for: Evaluation of the Two-Point Ultrasound-Guided Transversus Abdominis Plane Block for Laparoscopic Canine Ovariectomy
Source: Animals (Basel). 2022 Dec 15;12(24):3556. doi: 10.3390/ani12243556 (PMC9774418; doi:10.3390/ani12243556)
Supplement: Supplementary file 1 [file animals-12-03556-s001.zip]

Archive with 4 entries (4 files):
- Figure S1.jpg
- Figure S2.jpg
- Supplementary table S1.pdf
- Supplementary table S2.pdf
